# Supplementary material for: Multiple Mycotoxin Contamination in Medicinal Plants Frequently Sold in the Free State Province, South Africa Detected Using UPLC-ESI-MS/MS
Source: Toxins (Basel). 2022 Oct 8;14(10):690. doi: 10.3390/toxins14100690 (PMC9607566; doi:10.3390/toxins14100690)
Supplement: Supplementary file 1 [file toxins-14-00690-s001.zip]

Archive with 1 entries (1 files):
- toxins-1882961-supplementary.pdf
